# Supplementary material for: Catalytically inactive Cas9 impairs DNA replication fork progression to induce focal genomic instability
Source: Nucleic Acids Res. 2021 Jan 4;49(2):954–68. doi: 10.1093/nar/gkaa1241 (PMC7826275; doi:10.1093/nar/gkaa1241)
Supplement: gkaa1241_Supplemental_Files [file gkaa1241_supplemental_files.zip]

Archive with 2 entries (2 files):
- Supplementary Tables_S1-S4.xlsx
- Supporting Information.pdf
