# Supplementary material for: Catalytically inactive Cas9 impairs DNA replication fork progression to induce focal genomic instability
Source: Nucleic Acids Res. 2021 Jan 4;49(2):954–68. doi: 10.1093/nar/gkaa1241 (PMC7826275; doi:10.1093/nar/gkaa1241)
Supplement: gkaa1241_Supplemental_Files [file gkaa1241_supplemental_files.zip › Supplementary Tables_S1-S4.xlsx]

## Sheet: Suppl. Table S1. Yeast Strains
Supplementary Table S1. Yeast strains used in this study.
Strain name	Lab strain number	Genotype	Strain background	Source	Figure
BY4741	YIT5001	MATa his3Δ1 leu2Δ0 met15Δ0 ura3Δ0	BY4741	(Brachmann et al., 1998)
D25-8	YIT6523	pCSE4-dCas9-tADH1:LEU2 [pSNR52-HHribo-sgRNAFE(TEF1)-tSUP4-CU]	BY4741	This study	S1A, S1B
D25-12	YIT6527	pCSE4-dCas9-tADH1:LEU2 [pSNR52-HHribo-sgRNAFE(CUP1a)-tSUP4-CU]	BY4741	This study	S1A, S1B
D54-1	YIT6865	pACT1-yGEV-tADH1:HphMX pGAL1-dCas9-tADH1:LEU2	BY4741	This study	S1C
D54-2	YIT6941	pCUP2-yGEV-tADH1:HphMX pGAL1-dCas9-tADH1:LEU2	BY4741	This study	S1C
D68-8	YIT6972	pCUP2-yGEV-tADH1:HphMX pGAL1-dCas9-tADH1:LEU2 [pSNR52-HHribo-sgRNAFE(TEF1)-tSUP4-CU]	BY4741	This study	1B, 1F, S1D, 3C, S3B, S3D, 4C, 4D
D68-9	YIT7087	pCUP2-yGEV-tADH1:HphMX pGAL1-dCas9-tADH1:LEU2 [pSNR52-HHribo-sgRNAFE(CUP1a)-tSUP4-CU]	BY4741	This study	1B, 1E, 1F, S1D, S1E, 3A, 3B, 3C, S3A, S3B, S3C, S3D, 4A
D68-15	YIT7702	pCUP2-yGEV-tADH1:HphMX pGAL1-dCas9-tADH1:LEU2 [pSNR52-HHribo-sgRNAFE(CUP1b)-tSUP4-CU]	BY4741	This study	1B
D68-16	YIT7703	pCUP2-yGEV-tADH1:HphMX pGAL1-dCas9-tADH1:LEU2 [pSNR52-HHribo-sgRNAFE(CUP1c)-tSUP4-CU]	BY4741	This study	1B
D68-7	YIT6971	pCUP2-yGEV-tADH1:HphMX pGAL1-dCas9-tADH1:LEU2 [pSNR52-HHribo-sgRNAFEs-tSUP4-CU(CUP1a+b+c)]	BY4741	This study	1B, 1F, S1D, S1F, 4C, 4D, S4A, S4B, S4C, S4D, S4F, S4G, 5A, 5B, 5D, S5A, S5B, S5C, S5D, S5F, S5G, S5H
D68-12	YIT7219	pCUP2-yGEV-tADH1:HphMX pGAL1-dCas9-tADH1:LEU2 [pGAL1-HHribo-sgRNAFE(CUP1a)-tADH1-CU]	BY4741	This study	1C
D68-13	YIT7220	pCUP2-yGEV-tADH1:HphMX pGAL1-dCas9-tADH1:LEU2 [pGAL1-HHribo-sgRNAFE(CUP1d)-tADH1-CU]	BY4741	This study	1C
D68-14	YIT7268	pCUP2-yGEV-tADH1:HphMX pGAL1-dCas9-tADH1:LEU2 [pGAL1-HHribo-sgRNAFEs-tADH1-CU(CUP1a+d)]	BY4741	This study	1C
D82-13	YIT7375	pCUP2-yGEV-tADH1:HphMX pGAL1-dCas9-tADH1:LEU2 [pSNR52-HHribo-sgRNAFEs-tSUP4-CU(ENA1a+b+c)]	BY4741	This study	1C
D84-0D	YIT7576	CUP1::URA3 pCUP2-yGEV-tADH1:HphMX pGAL1-dCas9-tADH1:LEU2	BY4741	This study	S2A
D84-9	YIT8148	CUP1::URA3 pCUP2-yGEV-tADH1:HphMX pGAL1-dCas9-tADH1:LEU2 [pSNR52-HHribo-sgRNAFE(CUP1a)-tSUP4-CH]	BY4741	This study	2A, 2C, S2B
D84-10	YIT8149	CUP1::URA3 pCUP2-yGEV-tADH1:HphMX pGAL1-dCas9-tADH1:LEU2 [pSNR52-HHribo-sgRNAFE(TEF1)-tSUP4-CH]	BY4741	This study	2B, 2C, S2B
D139-1	YIT8867	CUP1::URA3 pCUP2-yGEV-tADH1:HphMX pGAL1-dCas9-tADH1:LEU2 [pSNR52-HHribo-sgRNAFE(URA3a)-tSUP4-CH]	BY4741	This study	2B, 2C, S2B
D139-2	YIT8868	CUP1::URA3 pCUP2-yGEV-tADH1:HphMX pGAL1-dCas9-tADH1:LEU2 [pSNR52-HHribo-sgRNAFE(URA3b)-tSUP4-CH]	BY4741	This study	2B, 2C, S2B
D139-3	YIT8869	CUP1::URA3 pCUP2-yGEV-tADH1:HphMX pGAL1-dCas9-tADH1:LEU2 [pSNR52-HHribo-sgRNAFE(URA3c)-tSUP4-CH]	BY4741	This study	2B, 2C, S2B
D139-4	YIT8870	CUP1::URA3 pCUP2-yGEV-tADH1:HphMX pGAL1-dCas9-tADH1:LEU2 [pSNR52-HHribo-sgRNAFE(URA3d)-tSUP4-CH]	BY4741	This study	2B, 2C, S2B
C72-1	YIT7202	rad5Δ::KanMX6 pCUP2-yGEV-tADH1:HphMX pGAL1-dCas9-tADH1:LEU2 [pSNR52-HHribo-sgRNAFEs-tSUP4-CU(CUP1a+b+c)]	BY4741	This study	S4A, S4B, S4C, 5A
C72-2	YIT7203	rtt109Δ::KanMX6 pCUP2-yGEV-tADH1:HphMX pGAL1-dCas9-tADH1:LEU2 [pSNR52-HHribo-sgRNAFEs-tSUP4-CU(CUP1a+b+c)]	BY4741	This study	S1F, S4A, S4B, S4C, 5A
C72-3	YIT7204	mms2Δ::KanMX6 pCUP2-yGEV-tADH1:HphMX pGAL1-dCas9-tADH1:LEU2 [pSNR52-HHribo-sgRNAFEs-tSUP4-CU(CUP1a+b+c)]	BY4741	This study	S4A, S4B, S4C, 5A
C72-4	YIT7205	pol32Δ::KanMX6 pCUP2-yGEV-tADH1:HphMX pGAL1-dCas9-tADH1:LEU2 [pSNR52-HHribo-sgRNAFEs-tSUP4-CU(CUP1a+b+c)]	BY4741	This study	S4A, S4B, S4C, 5A
C72-5	YIT7215	rad18Δ::KanMX6 pCUP2-yGEV-tADH1:HphMX pGAL1-dCas9-tADH1:LEU2 [pSNR52-HHribo-sgRNAFEs-tSUP4-CU(CUP1a+b+c)]	BY4741	This study	S4A, S4B, S4C, 5A
C72-6	YIT7216	srs2Δ::KanMX6 pCUP2-yGEV-tADH1:HphMX pGAL1-dCas9-tADH1:LEU2 [pSNR52-HHribo-sgRNAFEs-tSUP4-CU(CUP1a+b+c)]	BY4741	This study	S4A, S4B, S4C, 5A
C72-7	YIT7217	ubc13Δ::KanMX6 pCUP2-yGEV-tADH1:HphMX pGAL1-dCas9-tADH1:LEU2 [pSNR52-HHribo-sgRNAFEs-tSUP4-CU(CUP1a+b+c)]	BY4741	This study	S4A, S4B, S4C, 5A
C72-8	YIT7218	rad6Δ::KanMX6 pCUP2-yGEV-tADH1:HphMX pGAL1-dCas9-tADH1:LEU2 [pSNR52-HHribo-sgRNAFEs-tSUP4-CU(CUP1a+b+c)]	BY4741	This study	S4A, S4B, S4C, 5A
C72-9	YIT7230	rad51Δ::KanMX6 pCUP2-yGEV-tADH1:HphMX pGAL1-dCas9-tADH1:LEU2 [pSNR52-HHribo-sgRNAFEs-tSUP4-CU(CUP1a+b+c)]	BY4741	This study	S4A, S4B, S4C, 5A
C72-10	YIT7231	sir2Δ::KanMX6 pCUP2-yGEV-tADH1:HphMX pGAL1-dCas9-tADH1:LEU2 [pSNR52-HHribo-sgRNAFEs-tSUP4-CU(CUP1a+b+c)]	BY4741	This study	S4A, S4B, S4C, 5A
C72-11	YIT7232	mgs1Δ::KanMX6 pCUP2-yGEV-tADH1:HphMX pGAL1-dCas9-tADH1:LEU2 [pSNR52-HHribo-sgRNAFEs-tSUP4-CU(CUP1a+b+c)]	BY4741	This study	S4A, S4B, S4C, 5A
C72-12	YIT7233	mph1Δ::KanMX6 pCUP2-yGEV-tADH1:HphMX pGAL1-dCas9-tADH1:LEU2 [pSNR52-HHribo-sgRNAFEs-tSUP4-CU(CUP1a+b+c)]	BY4741	This study	S4A, S4B, S4C, 5A
C72-13	YIT7264	rrm3Δ::KanMX6 pCUP2-yGEV-tADH1:HphMX pGAL1-dCas9-tADH1:LEU2 [pSNR52-HHribo-sgRNAFEs-tSUP4-CU(CUP1a+b+c)]	BY4741	This study	S4A, S4B, S4C, S4E, S4G, 5A, 5B
C72-14	YIT7265	sgs1Δ::KanMX6 pCUP2-yGEV-tADH1:HphMX pGAL1-dCas9-tADH1:LEU2 [pSNR52-HHribo-sgRNAFEs-tSUP4-CU(CUP1a+b+c)]	BY4741	This study	S4A, S4B, S4C, 5A
C72-15	YIT7266	shu1Δ::KanMX6 pCUP2-yGEV-tADH1:HphMX pGAL1-dCas9-tADH1:LEU2 [pSNR52-HHribo-sgRNAFEs-tSUP4-CU(CUP1a+b+c)]	BY4741	This study	S4A, S4B, S4C, 5A
C72-16	YIT7267	tof1Δ::KanMX6 pCUP2-yGEV-tADH1:HphMX pGAL1-dCas9-tADH1:LEU2 [pSNR52-HHribo-sgRNAFEs-tSUP4-CU(CUP1a+b+c)]	BY4741	This study	S4A, S4B, S4C, S4E, 5A
C72-17	YIT7329	rad52Δ::KanMX6 pCUP2-yGEV-tADH1:HphMX pGAL1-dCas9-tADH1:LEU2 [pSNR52-HHribo-sgRNAFEs-tSUP4-CU(CUP1a+b+c)]	BY4741	This study	S4A, S4B, S4C, 4F, 5A, 5D, S5A, S5B, S5C, S5D, S5F, S5G, S5H
C72-18	YIT7330	rad50Δ::KanMX6 pCUP2-yGEV-tADH1:HphMX pGAL1-dCas9-tADH1:LEU2 [pSNR52-HHribo-sgRNAFEs-tSUP4-CU(CUP1a+b+c)]	BY4741	This study	S4A, S4B, S4C, 5A
C72-19	YIT7331	sae2Δ::KanMX6 pCUP2-yGEV-tADH1:HphMX pGAL1-dCas9-tADH1:LEU2 [pSNR52-HHribo-sgRNAFEs-tSUP4-CU(CUP1a+b+c)]	BY4741	This study	S4A, S4B, S4C, 5A
C72-20	YIT7332	rev1Δ::KanMX6 pCUP2-yGEV-tADH1:HphMX pGAL1-dCas9-tADH1:LEU2 [pSNR52-HHribo-sgRNAFEs-tSUP4-CU(CUP1a+b+c)]	BY4741	This study	S4A, S4B, S4C, 5A
C72-21	YIT7479	dnl4Δ::KanMX6 pCUP2-yGEV-tADH1:HphMX pGAL1-dCas9-tADH1:LEU2 [pSNR52-HHribo-sgRNAFEs-tSUP4-CU(CUP1a+b+c)]	BY4741	This study	S4A, S4B, S4C, 5A
C72-22	YIT7480	rad1Δ::KanMX6 pCUP2-yGEV-tADH1:HphMX pGAL1-dCas9-tADH1:LEU2 [pSNR52-HHribo-sgRNAFEs-tSUP4-CU(CUP1a+b+c)]	BY4741	This study	S4A, S4B, S4C, 5A
C72-23	YIT7481	msh3Δ::KanMX6 pCUP2-yGEV-tADH1:HphMX pGAL1-dCas9-tADH1:LEU2 [pSNR52-HHribo-sgRNAFEs-tSUP4-CU(CUP1a+b+c)]	BY4741	This study	S4A, S4B, S4C, 5A
C72-24	YIT7652	pif1Δ::KanMX6 pCUP2-yGEV-tADH1:HphMX pGAL1-dCas9-tADH1:LEU2 [pSNR52-HHribo-sgRNAFEs-tSUP4-CU(CUP1a+b+c)]	BY4741	This study	S4A, S4B, S4C, 5A
C72-25	YIT7653	rad27Δ::KanMX6 pCUP2-yGEV-tADH1:HphMX pGAL1-dCas9-tADH1:LEU2 [pSNR52-HHribo-sgRNAFEs-tSUP4-CU(CUP1a+b+c)]	BY4741	This study	S4A, S4B, S4C, 5A
C72-27	YIT8656	rad59Δ::KanMX6 pCUP2-yGEV-tADH1:HphMX pGAL1-dCas9-tADH1:LEU2 [pSNR52-HHribo-sgRNAFEs-tSUP4-CU(CUP1a+b+c)]	BY4741	This study	S4A, S4B, S4C, 5A, S5A, S5B, S5C, S5D
C72-28	YIT8657	mrc1Δ::KanMX6 pCUP2-yGEV-tADH1:HphMX pGAL1-dCas9-tADH1:LEU2 [pSNR52-HHribo-sgRNAFEs-tSUP4-CU(CUP1a+b+c)]	BY4741	This study	S4A, S4B, S4C, S4E, S4G, 5A
C72-29	YIT8658	exo1Δ::KanMX6 pCUP2-yGEV-tADH1:HphMX pGAL1-dCas9-tADH1:LEU2 [pSNR52-HHribo-sgRNAFEs-tSUP4-CU(CUP1a+b+c)]	BY4741	This study	S4A, S4B, S4C, 5A
C72-30	YIT8659	sml1Δ::KanMX6 pCUP2-yGEV-tADH1:HphMX pGAL1-dCas9-tADH1:LEU2 [pSNR52-HHribo-sgRNAFEs-tSUP4-CU(CUP1a+b+c)]	BY4741	This study	S4A, S4B, S4C, 5A
C72-31	YIT8699	mus81Δ::KanMX6 pCUP2-yGEV-tADH1:HphMX pGAL1-dCas9-tADH1:LEU2 [pSNR52-HHribo-sgRNAFEs-tSUP4-CU(CUP1a+b+c)]	BY4741	This study	S4A, S4B, S4C, 5A
C72-34	YIT8700	ctf4Δ::KanMX6 pCUP2-yGEV-tADH1:HphMX pGAL1-dCas9-tADH1:LEU2 [pSNR52-HHribo-sgRNAFEs-tSUP4-CU(CUP1a+b+c)]	BY4741	This study	S4A, S4B, S4C, S4E, S4G, 5A
D143-13	YIT9203	rrm3Δ::KanMX6 pCUP2-yGEV-tADH1:HphMX pGAL1-dCas9-tADH1:LEU2 [pSNR52-HHribo-sgRNAFE(TEF1)-tSUP4-CU]	BY4741	This study	S4D
D143-28	YIT9204	mrc1Δ::KanMX6 pCUP2-yGEV-tADH1:HphMX pGAL1-dCas9-tADH1:LEU2 [pSNR52-HHribo-sgRNAFE(TEF1)-tSUP4-CU]	BY4741	This study	S4D
D143-34	YIT9205	ctf4Δ::KanMX6 pCUP2-yGEV-tADH1:HphMX pGAL1-dCas9-tADH1:LEU2 [pSNR52-HHribo-sgRNAFE(TEF1)-tSUP4-CU]	BY4741	This study	S4D
D93-17	YIT7799	rad52Δ::KanMX6 pCUP2-yGEV-tADH1:HphMX pGAL1-dCas9-tADH1:LEU2 [pSNR52-HHribo-sgRNAFEs-tSUP4-CU(CUP1a+b+c)-pRAD52-RAD52(WT)-tRAD52]	BY4741	This study	5D, S5F, S5G, S5H
D96-1	YIT7907	rad52Δ::KanMX6 pCUP2-yGEV-tADH1:HphMX pGAL1-dCas9-tADH1:LEU2 [pSNR52-HHribo-sgRNAFEs-tSUP4-CU(CUP1a+b+c)-pRAD52-RAD52(Y66A)-tRAD52]	BY4741	This study	5D, S5F, S5G, S5H
D96-2	YIT7908	rad52Δ::KanMX6 pCUP2-yGEV-tADH1:HphMX pGAL1-dCas9-tADH1:LEU2 [pSNR52-HHribo-sgRNAFEs-tSUP4-CU(CUP1a+b+c)-pRAD52-RAD52(R70A)-tRAD52]	BY4741	This study	5D, S5F, S5G, S5H
D96-3	YIT7909	rad52Δ::KanMX6 pCUP2-yGEV-tADH1:HphMX pGAL1-dCas9-tADH1:LEU2 [pSNR52-HHribo-sgRNAFEs-tSUP4-CU(CUP1a+b+c)-pRAD52-RAD52(C180A)-tRAD52]	BY4741	This study	5D, S5F, S5G, S5H
D96-7	YIT8036	rad52Δ::KanMX6 pCUP2-yGEV-tADH1:HphMX pGAL1-dCas9-tADH1:LEU2 [pSNR52-HHribo-sgRNAFEs-tSUP4-tRAD52-CU(CUP1a+b+c)-pRAD52-RAD52(Y376A)]	BY4741	This study	5D, S5F, S5G, S5H
D96-8	YIT8544	rad52Δ::KanMX6 pCUP2-yGEV-tADH1:HphMX pGAL1-dCas9-tADH1:LEU2 [pSNR52-HHribo-sgRNAFEs-tSUP4-CU(CUP1a+b+c)-pRAD52-RAD52(QDDD308-311AAAA)-tRAD52]	BY4741	This study	5D, S5F, S5G, S5H
D132-1	YIT8692	rad52Δ::KanMX6 pCUP2-yGEV-tADH1:HphMX pGAL1-dCas9-tADH1:LEU2 [pSNR52-HHribo-sgRNAFEs-tSUP4-CU(CUP1a+b+c)-pRAD52-RAD52(WT)-FLAG-tRAD52]	BY4741	This study	S5E
D132-2	YIT8693	rad52Δ::KanMX6 pCUP2-yGEV-tADH1:HphMX pGAL1-dCas9-tADH1:LEU2 [pSNR52-HHribo-sgRNAFEs-tSUP4-CU(CUP1a+b+c)-pRAD52-RAD52(Y66A)-FLAG-tRAD52]	BY4741	This study	S5E
D132-3	YIT8694	rad52Δ::KanMX6 pCUP2-yGEV-tADH1:HphMX pGAL1-dCas9-tADH1:LEU2 [pSNR52-HHribo-sgRNAFEs-tSUP4-CU(CUP1a+b+c)-pRAD52-RAD52(R70A)-FLAG-tRAD52]	BY4741	This study	S5E
D132-4	YIT8695	rad52Δ::KanMX6 pCUP2-yGEV-tADH1:HphMX pGAL1-dCas9-tADH1:LEU2 [pSNR52-HHribo-sgRNAFEs-tSUP4-CU(CUP1a+b+c)-pRAD52-RAD52(C180A)-FLAG-tRAD52]	BY4741	This study	S5E
D132-5	YIT8696	rad52Δ::KanMX6 pCUP2-yGEV-tADH1:HphMX pGAL1-dCas9-tADH1:LEU2 [pSNR52-HHribo-sgRNAFEs-tSUP4-CU(CUP1a+b+c)-pRAD52-RAD52(Y376A)-FLAG-tRAD52]	BY4741	This study	S5E
D132-6	YIT8697	rad52Δ::KanMX6 pCUP2-yGEV-tADH1:HphMX pGAL1-dCas9-tADH1:LEU2 [pSNR52-HHribo-sgRNAFEs-tSUP4-CU(CUP1a+b+c)-pRAD52-RAD52(QDDD308-311AAAA)-FLAG-tRAD52]	BY4741	This study	S5E
SY7-1	YIT9156	rad52Δ::KanMX6 rad59Δ(nt57-60) pCUP2-yGEV-tADH1:HphMX pGAL1-dCas9-tADH1:LEU2 [pSNR52-HHribo-sgRNAFEs-tSUP4-CU(CUP1a+b+c)]	BY4741	This study	S5A, S5B, S5C, S5D
SY7-2	YIT9157	rad52Δ::KanMX6 rad59Δ(nt33-64) pCUP2-yGEV-tADH1:HphMX pGAL1-dCas9-tADH1:LEU2 [pSNR52-HHribo-sgRNAFEs-tSUP4-CU(CUP1a+b+c)]	BY4741	This study	S5A, S5B, S5C, S5D
SY7-3	YIT9158	rad52Δ::KanMX6 rad59Δ(nt35-54) pCUP2-yGEV-tADH1:HphMX pGAL1-dCas9-tADH1:LEU2 [pSNR52-HHribo-sgRNAFEs-tSUP4-CU(CUP1a+b+c)]	BY4741	This study	S5A, S5B, S5C, S5D
SY7-4	YIT9159	rad52Δ::KanMX6 rad59Δ(nt29-658) pCUP2-yGEV-tADH1:HphMX pGAL1-dCas9-tADH1:LEU2 [pSNR52-HHribo-sgRNAFEs-tSUP4-CU(CUP1a+b+c)]	BY4741	This study	S5A, S5B, S5C, S5D
SY7-6	YIT9161	rad59Δ::KanMX6 rad52Δ(nt50-54) pCUP2-yGEV-tADH1:HphMX pGAL1-dCas9-tADH1:LEU2 [pSNR52-HHribo-sgRNAFEs-tSUP4-CU(CUP1a+b+c)]	BY4741	This study	S5A, S5B, S5C, S5D
SY7-7	YIT9162	rad59Δ::KanMX6 rad52Δ(nt50-54) pCUP2-yGEV-tADH1:HphMX pGAL1-dCas9-tADH1:LEU2 [pSNR52-HHribo-sgRNAFEs-tSUP4-CU(CUP1a+b+c)]	BY4741	This study	S5A, S5B, S5C, S5D

## Sheet: Suppl. Table S2. Primers
Supplementary Table S2. Primers used in this study.
Primer name	Sequence	Description
RAD5-in-5	CTCATTCTGGACCTTTCTGC	RAD5 deletion
RAD5-in-3	TTGATCCCGACTGATGATGA	RAD5 deletion
RTT109-in-5	CCCGTTAAGTCGTAAACGTC	RTT109 deletion
RTT109-in-3	CTCTTTAGCAAATTGTGGCC	RTT109 deletion
MMS2-in-5	ACCCACCACTATTGCTCATT	MMS2 deletion
MMS2-in-3	GCAACAGTCTTTCTGTCGTC	MMS2 deletion
POL32-in-5	CGGCGCTAAGCTTAATTTTT	POL32 deletion
POL32-in-3	AACTAAATGGGATGACGCTG	POL32 deletion
RAD18-in-5	ATCAATTGCAGAAGAGGCAG	RAD18 deletion
RAD18-in-3	TCTTTGCCTAATCCAGTGGC	RAD18 deletion
SRS2-in-5	TCTAGCACTCCTTCCAACCA	SRS2 deletion
SRS2-in-3	CTTTGACCCAACGCCTTCTA	SRS2 deletion
UBC13-in-5	TGATTAGATTCTGCGGGAGC	UBC13 deletion
UBC13-in-3	TAGTGTAGGACGGTCGATCC	UBC13 deletion
RAD6-in-5	CCTGGATATGGTACCGATGT	RAD6 deletion
RAD6-in-3	CGGGTATCGGCAGTTATAAC	RAD6 deletion
RAD51-in-5	ATCACCGTCTCACCATATCC	RAD51 deletion
RAD51-in-3	AGGAAGTAGTCATCGGGAAG	RAD51 deletion
SIR2-in-5	TCTAGCACTCCTTCCAACCA	SIR2 deletion
SIR2-in-3	CTTTGACCCAACGCCTTCTA	SIR2 deletion
MGS1-in-5	AGAGCAAAACGGATTTGACA	MGS1 deletion
MGS1-in-3	GGTCGAGGAAAAGGAAGAAC	MGS1 deletion
MPH1-in-5	GCACTCAATTTGCAAGGTTG	MPH1 deletion
MPH1-in-3	GTGCTTCATGACAGAAAGGT	MPH1 deletion
RRM3-in-5	CCGGTCTATCTTCCCTTACC	RRM3 deletion
RRM3-in-3	AGGATCTGATTTCCCTCACT	RRM3 deletion
SGS1-in-5	TATAGTTCAGCCGTGCGTTT	SGS1 deletion
SGS1-in-3	TAACTGAGCAATGTGCACAC	SGS1 deletion
SHU1-in-5	CTCTCGGATTCACTTACCGA	SHU1 deletion
SHU1-in-3	TCTATGTAAGCATGCGTTGC	SHU1 deletion
TOF1-in-5	CGTTTGCTTTAGGAAGCTGT	TOF1 deletion
TOF1-in-3	CATGCGTCTTCAAGCAATGA	TOF1 deletion
RAD52-in-5	TATCATCTGCTTGCCCTGTA	RAD52 deletion
RAD52-in-3	CCGAGTTGCCATATTTGTAT	RAD52 deletion
RAD50-in-5	TAACTGCAGTAGAACCCACC	RAD50 deletion
RAD50-in-3	GAAAAGAAACAACTAGCTGACG	RAD50 deletion
SAE2-in-5	GGGCCCATAAGTCTCTGATAA	SAE2 deletion
SAE2-in-3	CGAAAATAACGTCGACGTTC	SAE2 deletion
REV1-in-5	CAGACCAAGACGGAAAAAAG	REV1 deletion
REV1-in-3	CTTTCGGAATGGTGGACAAC	REV1 deletion
DNL4-in-5	AGATTCGCCGAGTATAGATCA	DNL4 deletion
DNL4-in-3	GCGATGAGGTGAAAGACAAA	DNL4 deletion
RAD1-in-5	TGAAGTGTTCTCTGTTTGCC	RAD1 deletion
RAD1-in-3	AGATTCCACCAAATACGGTT	RAD1 deletion
MSH3-in-5	CAATAGTGTTTCCCCGACTC	MSH3 deletion
MSH3-in-3	TGTACAAGGCCAAGGCATAA	MSH3 deletion
PIF1-in-5	TGCTGTTCAGCTCATCTCTT	PIF1 deletion
PIF1-in-3	GTGAGTTAGTCTCCTTTGGC	PIF1 deletion
RAD27-in-5	ACTATTGGCTTAGCTATGGC	RAD27 deletion
RAD27-in-3	TACGATGGTTCCGATATGCC	RAD27 deletion
RAD59-in-5	TATCGCGTTGGACACTAATG	RAD59 deletion
RAD59-in-3	CTTCGTTACCTTGGAATGGT	RAD59 deletion
MRC1-in-5	CACACACACATTTCGTTTAC	MRC1 deletion
MRC1-in-3	CCTACTCTTCTTTTGCTCCA	MRC1 deletion
EXO1-in-5	AGGCGGGAAGTACAATAACT	EXO1 deletion
EXO1-in-3	CGCGCTCGCAAAACATATAA	EXO1 deletion
MMS2-in-5	ACCCACCACTATTGCTCATT	MMS2 deletion
MMS2-in-3	GCAACAGTCTTTCTGTCGTC	MMS2 deletion
SML1-in-5	CATTTTGGGAAGTCATCCGT	SML1 deletion
SML1-in-3	TTTCTCATTTGTCTCGGGCC	SML1 deletion
MUS81-in-5	ATTGGGCACCTTTTATGTCC	MUS81 deletion
MUS81-in-3	GGTATCCAGAAGTCAAAGGT	MUS81 deletion
CTF4-in-5	AGGTGAAATCGTAGTTTGCC	CTF4 deletion
CTF4-in-3	GTACAGGACCAGGTGTTACA	CTF4 deletion
VIII214253::URA3-F	GCCTAACTTACAACTCTGTATAGAATCCCCAGATTTCGAATAAAAAAAAATTCAATTCATCATTTTTTTTTTATTCTTTTTTTT	URA3 cassette integration into CUP1 array
VIII214253::URA3-R	CAATAGAGGCAGGTATCGGAGATAGGTTTTCAGCAGCGGGTACCATGAATGGGTAATAACTGATATAATTAAATTGAAGC	URA3 cassette integration into CUP1 array
ACT1-F	CGCTGCTCAATCTTCTTCAA	ACT1 quantification by qPCR
ACT1-R	GTAGTTTGGTCAATACCGGC	ACT1 quantification by qPCR
CUP1-F	CACGTATAGCGCCCAAATGT	CUP1 quantification by qPCR
CUP1-R	ATTGACAAGGATTTGGAATCTGA	CUP1 quantification by qPCR
ENA1-F	TCACTACTGACCGGTGAATC	ENA1 quantification by qPCR
ENA1-R	GACAATACCCTTGGCTCTTC	ENA1 quantification by qPCR
URA3-F	CCACCAAGGAATTACTGGAG	URA3 quantification by qPCR
URA3-R	TTGTACTTGGCGGATAATGC	URA3 quantification by qPCR
CUP1-probe-F1	GGAAACGCAAGCAAAATTGA	CUP1 repeat unit probe
CUP1-probe-R1	TTCACAACGTTGGAAAATAGCA	CUP1 repeat unit probe

## Sheet: Suppl. Table S3. Plasmids
Supplementary Table 3. Plasmids used in this study	Supplementary Table S3. Plasmids used in this study
Number	Name	Plasmid type	Marker gene
4-30	YIplac128-pCSE4-dCas9-tADH1	Integrative	LEU2
8-75	YIplac128-pGAL1-dCas9-tADH1	Integrative	LEU2
9-38	pFA6a-pACT1-yGEV-tADH1-HphMX	Integrative	HygR
9-55	pFA6a-pCUP2-yGEV-tADH1-HphMX	Integrative	HygR
4-78	pSNR52-HHribo-sgRNAFE(TEF1)-tSUP4-CU	Centromeric	URA3
3-52	pSNR52-HHribo-sgRNAFE(CUP1a)-tSUP4-CU	Centromeric	URA3
3-49	pSNR52-HHribo-sgRNAFE(CUP1b)-tSUP4-CU	Centromeric	URA3
3-51	pSNR52-HHribo-sgRNAFE(CUP1c)-tSUP4-CU	Centromeric	URA3
4-41	pSNR52-HHribo-sgRNAFEs-tSUP4-CU(CUP1a+b+c)	Centromeric	URA3
9-71	pGAL1-HHribo-sgRNAFE(CUP1a)-HDV-tADH1-CU	Centromeric	URA3
10-15	pGAL1-HHribo-sgRNAFE(CUP1d)-HDV-tADH1-CU	Centromeric	URA3
10-39	pGAL1-HHribo-sgRNAFE(CUP1a+d)-HDV-tADH1-CU	Centromeric	URA3
11-37	pSNR52-HHribo-sgRNAFEs(ENA1a+b+c)-tSUP4-CU	Centromeric	URA3
8-20	pSNR52-HHribo-sgRNAFE(TEF1)-tSUP4-CH	Centromeric	HIS3
12-79	pSNR52-HHribo-sgRNAFE(CUP1a)-tSUP4-CH	Centromeric	HIS3
15-76	pSNR52-HHribo-sgRNAFE(URA3a)-tSUP4-CH	Centromeric	HIS3
15-77	pSNR52-HHribo-sgRNAFE(URA3b)-tSUP4-CH	Centromeric	HIS3
15-78	pSNR52-HHribo-sgRNAFE(URA3c)-tSUP4-CH	Centromeric	HIS3
15-79	pSNR52-HHribo-sgRNAFE(URA3d)-tSUP4-CH	Centromeric	HIS3
12-51	pSNR52-HHribo-sgRNAFEs-tSUP4-CU(CUP1a+b+c)-pRAD52-RAD52(WT)-tRAD52	Centromeric	URA3
13-11	pSNR52-HHribo-sgRNAFEs-tSUP4-CU(CUP1a+b+c)-pRAD52-RAD52(Y66A)-tRAD52	Centromeric	URA3
13-12	pSNR52-HHribo-sgRNAFEs-tSUP4-CU(CUP1a+b+c)-pRAD52-RAD52(R70A)-tRAD52	Centromeric	URA3
13-13	pSNR52-HHribo-sgRNAFEs-tSUP4-CU(CUP1a+b+c)-pRAD52-RAD52(C180A)-tRAD52	Centromeric	URA3
13-65	pSNR52-HHribo-sgRNAFEs-tSUP4-CU(CUP1a+b+c)-pRAD52-RAD52(Y376A)-tRAD52	Centromeric	URA3
14-63	pSNR52-HHribo-sgRNAFEs-tSUP4-CU(CUP1a+b+c)-pRAD52-RAD52(QDDD308-311AAAA)-tRAD52	Centromeric	URA3
15-6	pSNR52-HHribo-sgRNAFEs-tSUP4-CU(CUP1a+b+c)-pRAD52-RAD52(WT)-FLAG-tRAD52	Centromeric	URA3
15-7	pSNR52-HHribo-sgRNAFEs-tSUP4-CU(CUP1a+b+c)-pRAD52-RAD52(Y66A)-FLAG-tRAD52	Centromeric	URA3
15-8	pSNR52-HHribo-sgRNAFEs-tSUP4-CU(CUP1a+b+c)-pRAD52-RAD52(R70A)-FLAG-tRAD52	Centromeric	URA3
15-9	pSNR52-HHribo-sgRNAFEs-tSUP4-CU(CUP1a+b+c)-pRAD52-RAD52(C180A)-FLAG-tRAD52	Centromeric	URA3
15-10	pSNR52-HHribo-sgRNAFEs-tSUP4-CU(CUP1a+b+c)-pRAD52-RAD52(Y376A)-FLAG-tRAD52	Centromeric	URA3
15-11	pSNR52-HHribo-sgRNAFEs-tSUP4-CU(CUP1a+b+c)-pRAD52-RAD52(QDDD308-311AAAA)-FLAG-tRAD52	Centromeric	URA3
16-48	pGAL1-yenAsCas12a-tADH1-pGAL1-tRNA(Gly)-HindIII-AsCpf1gRNA(RAD59g1)-U4AU4-HDV-tCYC1-CU	Centromeric	URA3
16-53	pGAL1-yenAsCas12a-tADH1-pGAL1-tRNA(Gly)-HindIII-AsCpf1gRNA(RAD59g6)-U4AU4-HDV-tCYC1-CU	Centromeric	URA3
16-55	pGAL1-yenAsCas12a-tADH1-pGAL1-tRNA(Gly)-HindIII-AsCpf1gRNA(RAD59g8)-U4AU4-HDV-tCYC1-CU	Centromeric	URA3
16-57	pGAL1-yenAsCas12a-tADH1-pGAL1-tRNA(Gly)-HindIII-AsCpf1gRNA(RAD52g2)-U4AU4-HDV-tCYC1-CU	Centromeric	URA3

## Sheet: Suppl. Table S4. sgRNAs&crRNAs
Supplementary Table S4. sgRNAs and crRNAs used in this study
sgRNA/crRNA	Protospacer	PAM	Chromosome	Strand	Start	End	Standard Name	Systematic Name	Start	End	Standard name	Systematic Name	Start	End	Standard name	Systematic Name	Source
CUP1a	TCTGACAATCCATATTGCGTTGG	TGG	chrVIII	+	214865	214887	CUP1-1	YHR053C	212867	212889	CUP1-2	YHR055C					This study
CUP1b	TATCAGCCTGAAATAAAGGGTGG	TGG	chrVIII	+	215024	215046	CUP1-1	YHR053C	213026	213026	CUP1-2	YHR055C					This study
CUP1c	AGATATCAGCCTGAAATAAAGGG	GGG	chrVIII	+	215021	215043	CUP1-1	YHR053C	213023	213045	CUP1-2	YHR055C					This study
CUP1d	CTGTCAAGAGATTCTTTTGCTGG	TGG	chrVIII	-	214954	214976	CUP1-1	YHR053C	212956	212978	CUP1-2	YHR055C					This study
TEF1	TTGATATTTAAGTTAATAAACGG	CGG	chrXVI	+	700460	700482	TEF1	YPR080W									(Gilbert et al, 2013)
ENA1a	CGGAATATAGACGACGGGGAAGG	AGG	chrIV	+	531553	531575	ENA1	YDR040C	531553	531575	ENA2	YDR039C	527668	527690	ENA5	YDR038C	This study
ENA1b	TGATCGAAGCTTTACACCGTAGG	AGG	chrIV	-	532339	532361	ENA1	YDR040C	532339	532361	ENA2	YDR039C	528454	528476	ENA5	YDR038C	This study
ENA1c	ACCACGACTTACTAGGATCGCGG	CGG	chrIV	+	533817	533839	ENA1	YDR040C	533817	533839	ENA2	YDR039C	529932	529954	ENA5	YDR038C	This study
URA3a	CATTACGAATGCACACGGTG	TGG	chrV	+	116517	116536	URA3	YEL021W									This study
URA3b	GCACACGGTGTGGTGGGCCC	AGG	chrV	+	116527	116546	URA3	YEL021W									This study
URA3c	TTGTCATCTAAACCCACACC	GGG	chrV	-	116773	116792	URA3	YEL021W									This study
URA3d	TTGATTATGACACCCGGTGT	GGG	chrV	+	116758	116777	URA3	YEL021W									This study
RAD59g1	TATCCAAGCCCGGTGCTGTGCCG	TTTA	chrIV	+	344878	344900	RAD59	YDL059C									This study
RAD59g6	GAGCATATCGTATGATTCGACTA	GTTC	chrIV	-	344905	344927	RAD59	YDL059C									This study
RAD59g8	GTCGAATCATACGATATGCTCGA	TGTA	chrIV	+	344907	344929	RAD59	YDL059C									This study
RAD52g2	GTCTGTATGTCCTCGGAATGGTT	TTTG	chrXIII	+	213863	213885	RAD52	YML032C									This study
